# Supplementary material for: A New Basal Sauropodomorph Dinosaur from the Lower Jurassic Navajo Sandstone of Southern Utah
Source: PLoS One. 2010 Mar 24;5(3):e9789. doi: 10.1371/journal.pone.0009789 (PMC2844413; doi:10.1371/journal.pone.0009789)
Supplement: Dataset S2 — Nexus file of the character-taxon matrix used for the phylogenetic analysis based on Upchurch et al. [2007] as modified by Yates et al. [2010]. (0.01 MB TXT) [file pone.0009789.s002.txt]

#NEXUS
BEGIN DATA;
	DIMENSIONS NTAX=37 NCHAR=292;
	FORMAT DATATYPE = STANDARD GAP = - MISSING = ? SYMBOLS = " 0 1 2";
	MATRIX
	Marasuchus ???????????????????????????????????????????????????????????00??00?0?????????????????????????????????????000??000?1?1000??1?000?100000001?00000?00?0?00001?0?????00?????110?0???1??????????????????????????0000000010100000000000010001?0?001000000100000000??0000?000000100000??0??0?0??000?????????
	Heterodontosaurus 000000???00000????00???010?1??00???000?00000???0??000????00????????????001011011??0???1000011001?0000?1000000000?001000?01?000?0000000000111???000000000100000000010000110000000?00000000100010001000000010100101?001001101?00000??000000010000001???000?0000????????????0000???0??0????00?000000000
	Lesothosaurus 0000000000000000000000001000010000010000000000000111010?000000?01000?000010000110011100000110001000??010000?0100?001000?01?000?00000000??111???0?00?10????0000??000000010001???0?????0???10001010?000???0101001000001000100?0000?0?00??00?01001001000000000000100????????00000??0??0????0??000??000?
	Eoraptor 000100???00?0000?000???000?11?00??000?1000000??0??11010?????????????1??000000011??0?0??000010?0{0 1}000?????00?????0????00?????????0???????1?010???0??????001?0?00??00?0?0?100?????0???????001????0?0??????????000000?000000100?0??00???01?000??000001???0000000001??10??00??000?0???????0??0???????????
	Herrerasaurus 000000000000001000100??000000000000010000000000000000100000?00100000?000000000010001100000001000000??00???000?0?00000000000000000000000?0000100100000000??0001??00?0?0000000000100000000010001000000000000000000000000000000000000010100010100000100000001000000010?00000000001000000100001000000000
	Guaibasaurus ????????????????????????????????????????????????????????????????????????????????????????????????????????????????????00101000??0?000??01??100???0??000???1??0?1?0????????????????????????????????????????????????0000?00?11?11??00000?1010?000000000?00000000001?0100000?000000??0??0?0??000010000000
	Coelophysis 000011000000000000000?0000000000001100000010000000100?00000?00?0000?0000000000010000?00000000000000100001000100011?10000000000010000000101110?0000000000100000000000000000000000000000000000010?000000000001?00000000000??0000?0100011000001000100000000000000100????????00000?00000?0??000000000000
	Aardonyx 1?1???10?001111110010?1??0??????01?110??????0100001????????0??21???????0100??01???1?01?000010001011??1???000???0?1110000110010100000001?0?10001110010?00??????10????????????000????101????11011??110????1?????????????????0000101000110??1000000110000000??0?11001???????0??10111110????1?1??100??0?
	Adeopapposaurus 10101110100010111000110011111010100110110010010100110001110?0011110110001100000011011110000101010011011110000000011100000100100100000010101000101100000010000110000000110001000000?01111011101100111011001001000110010000011000010011101011000000100000001010010110000110000001111101011001110001110
	Ammosaurus 1?????????????????????????????????????????????????????????????????????????????????1?????????????????????10????????????0?1??0?????????????100100????????????????????000????????????????????????????????????010011100010????0??110???????????????????00?0?100?0????1???????0000011111010??0??1????0000
	Anchisaurus 100??????0?011111?00101?10????110101110???1100110011?1?0101102210100???01100??0010?1?11????11?11011??10110??0??001010000?110??01000000?0?????0????????????100{0 1}??10100001101000?001?1?1?1111001110111011001010011100010000?00?11010101110010000000{0 1}10010?1001011?01??00?0100000110110101000001010??00
	Antetonitrus ???????????????????????????????????????????????????????????????????????????????????????0?????????????????0001??????10010?01000101010101?????????10010?????0100??11100001111010100????1?11111111???10???????????????????????0???01000??????01001011100001110101100?????????1010111??0????????110?10?0
	Barapasaurus ???????????????????????????????????????????????????????????????????????????????????????11111????11??????11?0?111???0101100010010111111???110110??0?0??1???010101?????1??????111?1??????????????????????????101011??11101000110011111??0110??110111?111111???11111111?????1?????????????????????1????
	Blikanasaurus ????????????????????????????????????????????????????????????????????????????????????????????????????????????????????????????????????????????????????????????????????????????????????????????????????????????????????????????????????????????????????????????011?0100011??01010111101101110?111001000
	Camarasaurus 1110111001111001011?00001100011100?0110111110?11100011100010022100001121101011101001?201111111111111100001101111011?11110?0100101111111?0111??021110011010100101110011011111111111??000110000010100011111101110?1001110100011??1????111??00111011011?11111111101111111101111110010011111111111111111
	Camelotia ?????????????????????????????????????????????????????????????????????????????????????????????????????????0?????????00000???0??0?????0??????????2?1???0???????????????????????????????????????????????????????????????????????1?01???????0001001?1?1011011??10???????????????????????????1??????0????
	Chinshakiangosaurus ???????????1???????????????????????????????????????????????????????????00111?????????101010100???11??????0?????????????????????????????????????????????????????????????????????????????????????????????????????????????????????????????????????0?????11?????????????????????????????????????????????
	Coloradisaurus ?00111111000111110011110?11????0?01110100?0001000111001111011110110??01011000011110??110000?0001000??10110000000000?00????1???010000001?1010??1???001?????000110???1?0110001?????????????????????????????????00?????1?10???11??01001110???????00011??0001101?01???0?0010??000?11?110??11?01?100?101?
	Efraasia 10??10??100011????00????????0000?0?10?????????0???11?000??1?10001010???0?100??111?????100001000100010?1??0001??0???100?????000010000001?00100010100100001?00101000?1?0011001000000111?00011001100?10010001?000000??01000110000?000001100????0000010000000100?01001??0011000000???1?01010001?10001100
	Gyposaurus ???????????0??????????????????????????????????????????????????????????????????????11???00001???????10?1?0000?000???1000?1?10???????????0?01000??????????????????0010001???0?000001?1??????110???0111??????100??01?0010????011010???????101000000???00100?10?0??0?10???????000011011010??0??11??0????
	Jingshanosaurus 10101110?0001111??0010??1000?00???0010000010??010??????0000?01???10????0110?1001??0??11??0010001???10?111000?00001?00000011000?100000010?01010?11?000000101000100000000000?10000???????1011111?10?1?111011?0000010001000?2000000100111010??????000000000?101000??100011?10101???1?101011001111000010
	Kotasaurus ???????????????????????????????????????????????????????????????????????????????????????11111???1?1?11?0?00?001010??11011???000100011???1?11011?21?10?0????0000??1100010???10??11????????????????????0??????100101?00100000??1???????1?01????1?010011011111010?110??1111???101???????????0???????????
	Lessemsaurus ???????????????????????????????????????????????????????????????????????????????????????????????????????????????????0??0?0110?????????????????????????????????????????????????????????1??????1??????????????????0?????????????01?????????????????????????????????????????????0???????????????????????
	Lufengosaurus 10?111???0?0111100011???1???00101?011010001010000?11??10?10?01200?01101??1???01110?111?00001??0100?10?1?10000000????000011101101000000?0001000121100000010001110001100110001000001111111011111110111110110101000110010000211001010011101011???000100010011010010010?001100000?111110101100111?0?1110
	Massospondylus 101{0 1}111010001011100011?111111010100110100010010{0 1}0{0 1}110??1100{0 1}0010110??000110000001101?11000010101001101??1000000001110000011010010000001?1010001{0 1 2}010000001?000{0 1}10001100010001000000111111011101110111111001001000100010000011000010011101011000000100000011010010110000110000001111101011001100001110
	Melanorosaurus ?01???????1????1???????????1???1???0????????1?0???11????1????2???1????????0???????????10????????01????1??0001000??110000011000100000001??1100002101000????0100??10010001100110?0?????1??????11?1??1?????1??010001010100001?001101000??010101001000101100110101100100001???001?1111?0????1????1?0????
	Mussaurus 00??11???0??01?11???11?00???????10????1??0000??1??1??????0?????????????{0 1}110?00{0 1}1??0???100??1??????????0000?????????????????????????????0?010????????????????????10??00???????0?0???1?1??????0???011?????????????????????????0??????1?????0?????0???0000??00??????????????0??0???{0 1}???10?????1???0????
	Omeisaurus 1110111001111000011?00001100011100101?0111100?1?10001110001002?1?00??1?110101110?001?101111111111111100111110111011?11110??10010111111???111??021110011111101101110011011110111011???0?1100001101000???????1110?1001110100011??11111110?????11011001?111111111011111001??111111010011111101111111111
	Plateosauravus ?????????0??????????????????????????????????????????????????????????????????????????????????????????????10???000??10??000110?????????????10000???????0????????????1{0 1}00??????00?00???????????????1??????????00??00000?0????10?0?0???????101100000???00000????00?001?0????????0011???010?????????0????
	Plateosaurus 1011101110001111100111110111100011011010000011000{0 1}1100111101111010001010110000111111?1100001000100010111100010000{0 1}0100000110110100000010110010101100000010001010001100010001000000111111011101110111010001?010011100101002100{0 1}00000000010000000001000000010100100100001100000011111010100?1100001000
	Riojasaurus 1011??1??0001111100111?011??0?00?1010?0000100000001100??100?10101?0???10110010001110??10000100010001001100001100?1010000010010010000001?1010001?10000?????001010111{0 1}0011101100000111111??111011101100111?0?0100111101010120000101000010101010010011011001101001001?0001??0000011111010110001000?10??
	Saturnalia 1??????????0??0000????????????00???????????????????1000?????0000?00????010?100????????0000011001000?????0000?000???1000????00001000000100000??00???1??????101110?0?1?001000100000??????????????????????????000?00?001000120001?0000011010???000?010???000100?0000?0?000000000?0001?0?000???000????00
	Seitaad ???????????????????????????????????????????????????????????????????????????????????????????????????????????????????0000?0?0???0??0????1??????????????????00010????11000???01100001111111111111010111????01?????????????????1??0010?011????????????????????????1??1?0011?00100???11?1????00?100000010
	Shunosaurus 1110111001110000001?0000110001110?0010011110000100001110001?0221??0??121101010001001?10111110111111110101101011101101010100100?0101111?10110000?11100111?1?01?01100010011111111011??00?110000?101?00111111?1110010011101000110011111110110??1101000111111111111?111?0?101111111010001111111111111110
	Thecodontosaurus 10????????00??1{0 1}{0 1}0??1010????0000???100???0100?010?1??{0 1}00?0100000101100001{0 1}0000000001?1100001000100010{0 1}??00001000100100000110000100000000?0001010000110000?000010??10000???01000001110000010001000110010000?0100?000010000100?100??0?1100000?0000010000000??000000100001??0000?1101?0??10?000000?1000
	Vulcanodon ???????????????????????????????????????????????????????????????????????????????????????????????????????????0?????????????????????????????11000?2?11?01?01??101??11?01101111011111???????????????1???????????????1???110?0?0110001011110111001001111011?111110?111101111011110110110011110?1111101110
	Yunnanosaurus 1000111010001?????1?0???101000110001101001100?1101110??0?00????????????001000001???002???101??0100????111000???????10000???0?????????????01000??????????????????001100??????00?0??????????111???0111????1??00??01?0010????100010???????101100000???00000??0?00?00100??????000?11111?????????????????
;
END;
